# Supplementary material for: Cultured Bacteria Provide Insight into the Functional Potential of the Coral-Associated Microbiome
Source: mSystems. 2022 Jun 13;7(4):e00327-22. doi: 10.1128/msystems.00327-22 (PMC9426491; doi:10.1128/msystems.00327-22)
Supplement: TABLE S1 [file msystems.00327-22-st001.xlsx]

## Sheet: Table S1
Unigene	Nr	Swissprot	KEGG	TrEMBL	Interpro	GO
PD003475	XP_020619746.1/0/fibronectin type III domain-containing protein-like [Orbicella faveolata]	B8VIW9/7e-60/FP_ACRMI Fibronectin type III domain-containing protein OS=Acropora millepora OX=45264 PE=1 SV=1	pdam:113686587/0.0/fibronectin type III domain-containing protein-like; K06762 contactin 4	A0A3M6V3J7/0.0/A0A3M6V3J7_9CNID Uncharacterized protein OS=Pocillopora damicornis OX=46731 GN=pdam_00001394 PE=4 SV=1	PS50835/8.23/Ig-like domain profile.	NA
PD003537	XP_020621868.1/0/fibronectin type III domain-containing protein-like [Orbicella faveolata]	B8VIW9/0.0/FP_ACRMI Fibronectin type III domain-containing protein OS=Acropora millepora OX=45264 PE=1 SV=1	pdam:113686599/0.0/fibronectin type III domain-containing protein-like; K06756 neuronal cell adhesion molecule	A0A3M6V3X1/0.0/A0A3M6V3X1_9CNID Uncharacterized protein OS=Pocillopora damicornis OX=46731 GN=pdam_00001438 PE=4 SV=1	PS50853/14.28/Fibronectin type-III domain profile.	molecular_function:GO:0005515//protein binding;
PD004277	XP_020604184.1/3.46077e-160/MAM and fibronectin type III domain-containing protein 1-like [Orbicella faveolata]	O97394/5e-13/SDK_DROME Protein sidekick OS=Drosophila melanogaster OX=7227 GN=sdk PE=1 SV=2	spis:111320901/0.0/phosphatidylinositol phosphatase PTPRQ-like; K22017 mucin-4	A0A2B4RQL6/3e-136/A0A2B4RQL6_STYPI Protein sidekick-2 OS=Stylophora pistillata OX=50429 GN=SDK2 PE=4 SV=1	PTHR44146/2.1E-59/--	molecular_function:GO:0005515//protein binding;
PD009914	XP_020611895.1/0/fibronectin type-III domain-containing protein 3A-like [Orbicella faveolata]	Q8BX90/0.0/FND3A_MOUSE Fibronectin type-III domain-containing protein 3A OS=Mus musculus OX=10090 GN=Fndc3a PE=1 SV=3	sko:100366936/1e-65/TTN; titin; K12567 titin [EC:2.7.11.1]	A0A3M6T6A4/0.0/A0A3M6T6A4_9CNID Uncharacterized protein OS=Pocillopora damicornis OX=46731 GN=pdam_00001004 PE=4 SV=1	PTHR44022/0.0/--	molecular_function:GO:0005515//protein binding;
PD011914	XP_020625550.1/0/ankyrin repeat and fibronectin type-III domain-containing protein 1-like [Orbicella faveolata]	Q8N957/1e-123/ANKF1_HUMAN Ankyrin repeat and fibronectin type-III domain-containing protein 1 OS=Homo sapiens OX=9606 GN=ANKFN1 PE=2 SV=2	pxy:105388985/3e-08/protein zer-1 homolog; K10350 Zyg-11 protein homolog	A0A3M6TAJ6/0.0/A0A3M6TAJ6_9CNID Uncharacterized protein OS=Pocillopora damicornis OX=46731 GN=pdam_00011838 PE=4 SV=1	PS50297/11.294/Ankyrin repeat region circular profile.	biological_process:GO:0007165//signal transduction;molecular_function:GO:0005515//protein binding;
PD016336	XP_020601296.1/3.69145e-26/fibronectin type 3 and ankyrin repeat domains protein 1-like isoform X2 [Orbicella faveolata]	Q6B858/6e-09/FANK1_BOVIN Fibronectin type 3 and ankyrin repeat domains protein 1 OS=Bos taurus OX=9913 GN=FANK1 PE=2 SV=2	NA	A0A3M6TVG5/1e-27/A0A3M6TVG5_9CNID Uncharacterized protein OS=Pocillopora damicornis OX=46731 GN=pdam_00000750 PE=4 SV=1	PS50853/10.912/Fibronectin type-III domain profile.	molecular_function:GO:0005515//protein binding;
PD016498	XP_020601296.1/0/fibronectin type 3 and ankyrin repeat domains protein 1-like isoform X2 [Orbicella faveolata]	Q8TC84/6e-102/FANK1_HUMAN Fibronectin type 3 and ankyrin repeat domains protein 1 OS=Homo sapiens OX=9606 GN=FANK1 PE=1 SV=3	spu:755512/2e-27/serine/threonine-protein phosphatase 6 regulatory ankyrin repeat subunit B-like; K15502 serine/threonine-protein phosphatase 6 regulatory ankyrin repeat subunit A	A0A1S3KH97/2e-106/A0A1S3KH97_LINUN fibronectin type 3 and ankyrin repeat domains protein 1 OS=Lingula unguis OX=7574 GN=LOC106181967 PE=4 SV=1	PS50088/13.09/Ankyrin repeat profile.	molecular_function:GO:0005515//protein binding;
PD016613	XP_021475180.1/1.74528e-06/fibronectin-like, partial [Oncorhynchus mykiss]	NA	NA	NA	NA	NA
PD022721	XP_020603720.1/0/fibronectin type 3 and ankyrin repeat domains 1 protein-like [Orbicella faveolata]	Q6B858/6e-86/FANK1_BOVIN Fibronectin type 3 and ankyrin repeat domains protein 1 OS=Bos taurus OX=9913 GN=FANK1 PE=2 SV=2	pdam:113675755/3e-26/serine/threonine-protein phosphatase 6 regulatory ankyrin repeat subunit A-like; K15503 serine/threonine-protein phosphatase 6 regulatory ankyrin repeat subunit B	A0A3M6UVT5/0.0/A0A3M6UVT5_9CNID Uncharacterized protein OS=Pocillopora damicornis OX=46731 GN=pdam_00004998 PE=4 SV=1	PS50853/15.685/Fibronectin type-III domain profile.	molecular_function:GO:0005515//protein binding;
PD026678	XP_020609759.1/7.80365e-134/fibronectin type 3 and ankyrin repeat domains 1 protein-like [Orbicella faveolata]	Q8TC84/6e-56/FANK1_HUMAN Fibronectin type 3 and ankyrin repeat domains protein 1 OS=Homo sapiens OX=9606 GN=FANK1 PE=1 SV=3	aqu:100635111/1e-38/uncharacterized protein LOC100635111; K15503 serine/threonine-protein phosphatase 6 regulatory ankyrin repeat subunit B	A0A3M6U922/1e-151/A0A3M6U922_9CNID Uncharacterized protein OS=Pocillopora damicornis OX=46731 GN=pdam_00004790 PE=4 SV=1	PS50088/12.422/Ankyrin repeat profile.	molecular_function:GO:0005515//protein binding;
PD001096	XP_020630164.1/1.26218e-84/leucine-rich repeat extensin-like protein 3, partial [Orbicella faveolata]	Q91740/2e-17/FINC_XENLA Fibronectin OS=Xenopus laevis OX=8355 GN=fn1 PE=2 SV=1	pret:103467158/5e-18/matrix metalloproteinase-9-like isoform X1; K01403 matrix metalloproteinase-9 (gelatinase B) [EC:3.4.24.35]	A0A2B4SBX8/6e-82/A0A2B4SBX8_STYPI Uncharacterized protein OS=Stylophora pistillata OX=50429 GN=AWC38_SpisGene9410 PE=4 SV=1	PF00040/1.3E-15/Fibronectin type II domain	NA
PD006682	XP_020616393.1/0/uncharacterized protein LOC110054350 [Orbicella faveolata]	Q8BXA0/4e-07/LRFN5_MOUSE Leucine-rich repeat and fibronectin type-III domain-containing protein 5 OS=Mus musculus OX=10090 GN=Lrfn5 PE=1 SV=1	crg:105321467/3e-09/hemicentin-1; K17341 hemicentin	A0A3M6U128/0.0/A0A3M6U128_9CNID Uncharacterized protein OS=Pocillopora damicornis OX=46731 GN=pdam_00012588 PE=4 SV=1	PTHR44131/8.3E-13/--	NA
PD007247	XP_020621932.1/0/hemicentin-2-like isoform X2 [Orbicella faveolata]	B8VIW9/2e-101/FP_ACRMI Fibronectin type III domain-containing protein OS=Acropora millepora OX=45264 PE=1 SV=1	spis:111339857/0.0/fibronectin type III domain-containing protein-like; K17341 hemicentin	A0A2B4RNV0/0.0/A0A2B4RNV0_STYPI Roundabout-like 1 OS=Stylophora pistillata OX=50429 GN=Robo1 PE=4 SV=1	PTHR43951:SF3/2.1E-169/--	molecular_function:GO:0005515//protein binding;
PD009187	KXJ16476.1/3.87203e-145/Protein sidekick-2 [Exaiptasia pallida]	P02751/5e-46/FINC_HUMAN Fibronectin OS=Homo sapiens OX=9606 GN=FN1 PE=1 SV=4	pdam:113667147/0.0/uncharacterized protein LOC113667147; K16353 protein sidekick	A0A2B4RVA1/0.0/A0A2B4RVA1_STYPI Protein sidekick-2 OS=Stylophora pistillata OX=50429 GN=SDK2 PE=4 SV=1	PF07885/2.8E-10/Ion channel	cellular_component:GO:0016020//membrane;molecular_function:GO:0005515//protein binding;
PD003280	XP_020621928.1/0/hemicentin-1-like isoform X1 [Orbicella faveolata] &gt;XP_020621929.1 hemicentin-1-like isoform X1 [Orbicella faveolata] &gt;XP_020621930.1 hemicentin-1-like isoform X1 [Orbicella faveolata] &gt;XP_020621931.1 hemicentin-1-like isoform X1 [Orbicella faveolata]	Q96RW7/0.0/HMCN1_HUMAN Hemicentin-1 OS=Homo sapiens OX=9606 GN=HMCN1 PE=1 SV=2	pdam:113686600/0.0/fibronectin type III domain-containing protein-like; K17341 hemicentin	A0A3M6V3S9/0.0/A0A3M6V3S9_9CNID Uncharacterized protein OS=Pocillopora damicornis OX=46731 GN=pdam_00001439 PE=4 SV=1	PS50853/20.15/Fibronectin type-III domain profile.	molecular_function:GO:0005515//protein binding;
PD003281	XP_020621928.1/0/hemicentin-1-like isoform X1 [Orbicella faveolata] &gt;XP_020621929.1 hemicentin-1-like isoform X1 [Orbicella faveolata] &gt;XP_020621930.1 hemicentin-1-like isoform X1 [Orbicella faveolata] &gt;XP_020621931.1 hemicentin-1-like isoform X1 [Orbicella faveolata]	Q8NDA2/0.0/HMCN2_HUMAN Hemicentin-2 OS=Homo sapiens OX=9606 GN=HMCN2 PE=2 SV=3	pdam:113686600/0.0/fibronectin type III domain-containing protein-like; K17341 hemicentin	A0A3M6V3S9/0.0/A0A3M6V3S9_9CNID Uncharacterized protein OS=Pocillopora damicornis OX=46731 GN=pdam_00001439 PE=4 SV=1	PS50835/12.931/Ig-like domain profile.	molecular_function:GO:0005515//protein binding;
PD003282	XP_020621928.1/0/hemicentin-1-like isoform X1 [Orbicella faveolata] &gt;XP_020621929.1 hemicentin-1-like isoform X1 [Orbicella faveolata] &gt;XP_020621930.1 hemicentin-1-like isoform X1 [Orbicella faveolata] &gt;XP_020621931.1 hemicentin-1-like isoform X1 [Orbicella faveolata]	Q96RW7/0.0/HMCN1_HUMAN Hemicentin-1 OS=Homo sapiens OX=9606 GN=HMCN1 PE=1 SV=2	pdam:113686600/0.0/fibronectin type III domain-containing protein-like; K17341 hemicentin	A0A3M6V3S9/0.0/A0A3M6V3S9_9CNID Uncharacterized protein OS=Pocillopora damicornis OX=46731 GN=pdam_00001439 PE=4 SV=1	PS50835/12.132/Ig-like domain profile.	molecular_function:GO:0005515//protein binding;
PD007180	XP_020631384.1/1.6829e-54/uncharacterized protein LOC110068353 [Orbicella faveolata]	NA	spis:111347039/1e-42/fibronectin type III domain-containing protein-like; K06760 contactin 2	A0A3M6TBF6/0.0/A0A3M6TBF6_9CNID Uncharacterized protein OS=Pocillopora damicornis OX=46731 GN=pdam_00012437 PE=4 SV=1	NA	NA
PD007264	XP_020631631.1/1.11577e-88/uncharacterized protein LOC110068576 [Orbicella faveolata]	NA	spis:111347039/3e-11/fibronectin type III domain-containing protein-like; K06760 contactin 2	A0A3M6TVJ1/0.0/A0A3M6TVJ1_9CNID Uncharacterized protein OS=Pocillopora damicornis OX=46731 GN=pdam_00016072 PE=4 SV=1	NA	NA
PD013246	AGG36346.1/4.37669e-180/zona pellucida-like protein, partial [Stylophora pistillata]	G8HTB6/4e-153/ZPP_ACRMI ZP domain-containing protein OS=Acropora millepora OX=45264 PE=1 SV=1	epa:110246832/2e-54/fibronectin type III domain-containing protein-like isoform X1; K06756 neuronal cell adhesion molecule	A0A3M6U3D9/0.0/A0A3M6U3D9_9CNID Uncharacterized protein OS=Pocillopora damicornis OX=46731 GN=pdam_00002625 PE=4 SV=1	PR00023/1.4E-5/Zona pellucida sperm-binding protein signature	NA
PD030404	XP_020630392.1/7.75889e-145/ZP domain-containing protein-like [Orbicella faveolata]	G8HTB6/6e-40/ZPP_ACRMI ZP domain-containing protein OS=Acropora millepora OX=45264 PE=1 SV=1	epa:110246832/3e-43/fibronectin type III domain-containing protein-like isoform X1; K06756 neuronal cell adhesion molecule	A0A3M6UIK1/0.0/A0A3M6UIK1_9CNID Uncharacterized protein OS=Pocillopora damicornis OX=46731 GN=pdam_00023590 PE=4 SV=1	PS51034/34.78/ZP domain profile.	NA
PD030409	XP_020602039.1/8.58752e-177/ZP domain-containing protein-like isoform X1 [Orbicella faveolata]	G8HTB6/5e-50/ZPP_ACRMI ZP domain-containing protein OS=Acropora millepora OX=45264 PE=1 SV=1	epa:110246832/8e-49/fibronectin type III domain-containing protein-like isoform X1; K06756 neuronal cell adhesion molecule	A0A3M6V1L8/0.0/A0A3M6V1L8_9CNID Uncharacterized protein OS=Pocillopora damicornis OX=46731 GN=pdam_00015660 PE=4 SV=1	SM00042/5.1E-22/--	NA
PD030453	XP_020602027.1/0/CUB and zona pellucida-like domain-containing protein 1 [Orbicella faveolata]	P70412/9e-46/CUZD1_MOUSE CUB and zona pellucida-like domain-containing protein 1 OS=Mus musculus OX=10090 GN=Cuzd1 PE=1 SV=2	epa:110246832/2e-39/fibronectin type III domain-containing protein-like isoform X1; K06756 neuronal cell adhesion molecule	A0A3M6V1L8/0.0/A0A3M6V1L8_9CNID Uncharacterized protein OS=Pocillopora damicornis OX=46731 GN=pdam_00015660 PE=4 SV=1	PF00100/2.9E-41/Zona pellucida-like domain	NA
PD030462	XP_020602028.1/0/ZP domain-containing protein-like [Orbicella faveolata]	G8HTB6/3e-42/ZPP_ACRMI ZP domain-containing protein OS=Acropora millepora OX=45264 PE=1 SV=1	epa:110246832/2e-41/fibronectin type III domain-containing protein-like isoform X1; K06756 neuronal cell adhesion molecule	A0A2B4SE83/0.0/A0A2B4SE83_STYPI CUB and zona pellucida-like domain-containing protein 1 OS=Stylophora pistillata OX=50429 GN=Cuzd1 PE=4 SV=1	SM00241/1.6E-19/--	biological_process:GO:0007154//cell communication;cellular_component:GO:0016021//integral component of membrane;
PD030471	XP_020601988.1/6.6723e-154/uncharacterized protein LOC110041064 isoform X1 [Orbicella faveolata]	G8HTB6/5e-56/ZPP_ACRMI ZP domain-containing protein OS=Acropora millepora OX=45264 PE=1 SV=1	epa:110246832/6e-61/fibronectin type III domain-containing protein-like isoform X1; K06756 neuronal cell adhesion molecule	A0A3M6V0K7/0.0/A0A3M6V0K7_9CNID Uncharacterized protein (Fragment) OS=Pocillopora damicornis OX=46731 GN=pdam_00015655 PE=4 SV=1	PS51034/29.579/ZP domain profile.	cellular_component:GO:0016021//integral component of membrane;
PD030472	XP_020630392.1/5.26075e-146/ZP domain-containing protein-like [Orbicella faveolata]	G8HTB6/1e-39/ZPP_ACRMI ZP domain-containing protein OS=Acropora millepora OX=45264 PE=1 SV=1	epa:110246832/1e-42/fibronectin type III domain-containing protein-like isoform X1; K06756 neuronal cell adhesion molecule	A0A3M6UIK1/0.0/A0A3M6UIK1_9CNID Uncharacterized protein OS=Pocillopora damicornis OX=46731 GN=pdam_00023590 PE=4 SV=1	PS51034/34.697/ZP domain profile.	NA
PD031084	XP_020616941.1/1.25256e-40/uncharacterized protein LOC110054911 [Orbicella faveolata]	P21956/8e-19/MFGM_MOUSE Lactadherin OS=Mus musculus OX=10090 GN=Mfge8 PE=1 SV=3	spis:111347039/1e-39/fibronectin type III domain-containing protein-like; K06760 contactin 2	A0A3M6ULB1/0.0/A0A3M6ULB1_9CNID Uncharacterized protein OS=Pocillopora damicornis OX=46731 GN=pdam_00012126 PE=4 SV=1	PTHR24543:SF270/1.6E-36/--	NA
PD027010	XP_015758095.1/2.86825e-58/PREDICTED: leucine-rich repeat-containing protein 70-like [Acropora digitifera]	F1MT22/4e-22/LGR5_BOVIN Leucine-rich repeat-containing G-protein coupled receptor 5 OS=Bos taurus OX=9913 GN=LGR5 PE=3 SV=2	sasa:106593467/3e-23/leucine-rich repeat-containing G-protein coupled receptor 5-like; K04308 leucine-rich repeat-containing G protein-coupled receptor 5	A0A2B4S539/8e-98/A0A2B4S539_STYPI Leucine-rich repeat and fibronectin type-III domain-containing protein 5 OS=Stylophora pistillata OX=50429 GN=Lrfn5 PE=4 SV=1	PS51450/8.197/Leucine-rich repeat profile.	molecular_function:GO:0005515//protein binding;
PD000344	AKR17060.1/1.33345e-35/euphy [Euphyllia ancora]	Q6V0I7/3e-08/FAT4_HUMAN Protocadherin Fat 4 OS=Homo sapiens OX=9606 GN=FAT4 PE=1 SV=2	spis:111328985/9e-45/adhesive plaque matrix protein 2-like isoform X1; K02599 Notch 1	A0A3M6UZ98/4e-43/A0A3M6UZ98_9CNID Uncharacterized protein (Fragment) OS=Pocillopora damicornis OX=46731 GN=pdam_00022918 PE=4 SV=1	PF00040/2.3E-13/Fibronectin type II domain	NA
PD000681	XP_020620880.1/0/receptor-type tyrosine-protein phosphatase delta-like isoform X2 [Orbicella faveolata]	P23468/0.0/PTPRD_HUMAN Receptor-type tyrosine-protein phosphatase delta OS=Homo sapiens OX=9606 GN=PTPRD PE=1 SV=2	pdam:113686858/0.0/receptor-type tyrosine-protein phosphatase S-like isoform X1; K06777 receptor-type tyrosine-protein phosphatase delta [EC:3.1.3.48]	A0A3M6UIE3/0.0/A0A3M6UIE3_9CNID Uncharacterized protein OS=Pocillopora damicornis OX=46731 GN=pdam_00017041 PE=4 SV=1	PS50853/16.071/Fibronectin type-III domain profile.	biological_process:GO:0006470//protein dephosphorylation;GO:0016311//dephosphorylation;molecular_function:GO:0005515//protein binding;GO:0004725//protein tyrosine phosphatase activity;GO:0016791//phosphatase activity;
PD000731	AKR17060.1/1.5762e-11/euphy [Euphyllia ancora]	NA	spis:111328398/3e-14/fibropellin-1-like; K06051 delta	A0A3M6UZH6/1e-24/A0A3M6UZH6_9CNID Uncharacterized protein OS=Pocillopora damicornis OX=46731 GN=pdam_00022921 PE=4 SV=1	PS51092/11.137/Fibronectin type-II collagen-binding domain profile.	NA
PD000732	AKR17060.1/5.96314e-11/euphy [Euphyllia ancora]	NA	spis:111328398/1e-13/fibropellin-1-like; K06051 delta	A0A3M6UZH6/1e-25/A0A3M6UZH6_9CNID Uncharacterized protein OS=Pocillopora damicornis OX=46731 GN=pdam_00022921 PE=4 SV=1	PF00040/8.4E-8/Fibronectin type II domain	NA
PD000874	XP_019639365.1/6.3437e-11/PREDICTED: macrophage mannose receptor 1-like [Branchiostoma belcheri]	P04557/8e-08/SFP3_BOVIN Seminal plasma protein A3 OS=Bos taurus OX=9913 PE=1 SV=2	spis:111329014/9e-18/fibropellin-1-like isoform X1; K02599 Notch 1	A0A3M6TKD5/7e-19/A0A3M6TKD5_9CNID Uncharacterized protein OS=Pocillopora damicornis OX=46731 GN=pdam_00005542 PE=4 SV=1	PS51092/14.394/Fibronectin type-II collagen-binding domain profile.	NA
PD000876	XP_020612749.1/1.05081e-10/neurogenic locus notch homolog protein 1-like [Orbicella faveolata] &gt;XP_020612750.1 neurogenic locus notch homolog protein 1-like [Orbicella faveolata]	P81019/2e-06/SFP4_BOVIN Seminal plasma protein BSP-30 kDa OS=Bos taurus OX=9913 PE=1 SV=2	spis:111328985/2e-11/adhesive plaque matrix protein 2-like isoform X1; K02599 Notch 1	A0A3M6UZ17/1e-13/A0A3M6UZ17_9CNID Uncharacterized protein (Fragment) OS=Pocillopora damicornis OX=46731 GN=pdam_00022917 PE=4 SV=1	PF00040/1.1E-11/Fibronectin type II domain	NA
PD000966	XP_020630165.1/3.10279e-55/uncharacterized protein LOC110067202, partial [Orbicella faveolata]	P14780/2e-36/MMP9_HUMAN Matrix metalloproteinase-9 OS=Homo sapiens OX=9606 GN=MMP9 PE=1 SV=3	phi:102112681/3e-38/MMP9; matrix metallopeptidase 9; K01403 matrix metalloproteinase-9 (gelatinase B) [EC:3.4.24.35]	A0A3M6U0P0/1e-71/A0A3M6U0P0_9CNID Uncharacterized protein (Fragment) OS=Pocillopora damicornis OX=46731 GN=pdam_00017802 PE=4 SV=1	PR00013/1.7E-9/Fibronectin type II repeat signature	biological_process:GO:0019953//sexual reproduction;cellular_component:GO:0009986//cell surface;molecular_function:GO:0008201//heparin binding;
PD001152	XP_020612268.1/8.37619e-120/protein sidekick-1-like [Orbicella faveolata]	A4IFW2/1e-42/PTPRF_DANRE Receptor-type tyrosine-protein phosphatase F OS=Danio rerio OX=7955 GN=ptprf PE=2 SV=1	adf:107333182/2e-66/phosphatidylinositol phosphatase PTPRQ-like; K16353 protein sidekick	A0A2B4SVN2/2e-151/A0A2B4SVN2_STYPI Protein sidekick-1 (Fragment) OS=Stylophora pistillata OX=50429 GN=SDK1 PE=4 SV=1	PS50853/16.647/Fibronectin type-III domain profile.	molecular_function:GO:0005515//protein binding;
PD001347	XP_020632581.1/0/uncharacterized protein LOC110069394 [Orbicella faveolata]	A2A8L5/1e-24/PTPRF_MOUSE Receptor-type tyrosine-protein phosphatase F OS=Mus musculus OX=10090 GN=Ptprf PE=1 SV=1	adf:107327716/4e-106/uncharacterized LOC107327716; K05695 receptor-type tyrosine-protein phosphatase F [EC:3.1.3.48]	A0A3M6UK42/0.0/A0A3M6UK42_9CNID Uncharacterized protein OS=Pocillopora damicornis OX=46731 GN=pdam_00013142 PE=4 SV=1	PS50853/12.158/Fibronectin type-III domain profile.	molecular_function:GO:0005515//protein binding;
PD001352	XP_020632572.1/0/uncharacterized protein LOC110069389 isoform X1 [Orbicella faveolata] &gt;XP_020632573.1 uncharacterized protein LOC110069389 isoform X1 [Orbicella faveolata] &gt;XP_020632574.1 uncharacterized protein LOC110069389 isoform X1 [Orbicella faveolata]	Q9HAR2/2e-102/AGRL3_HUMAN Adhesion G protein-coupled receptor L3 OS=Homo sapiens OX=9606 GN=ADGRL3 PE=1 SV=2	pdam:113681650/0.0/uncharacterized protein LOC113681650; K04593 adhesion G protein-coupled receptor L2	A0A3M6UKA9/0.0/A0A3M6UKA9_9CNID Uncharacterized protein OS=Pocillopora damicornis OX=46731 GN=pdam_00013144 PE=3 SV=1	PF00041/1.4E-6/Fibronectin type III domain	biological_process:GO:0007186//G-protein coupled receptor signaling pathway;GO:0016525//negative regulation of angiogenesis;GO:0007166//cell surface receptor signaling pathway;cellular_component:GO:0016020//membrane;GO:0016021//integral component of membrane;molecular_function:GO:0004930//G-protein coupled receptor activity;GO:0005515//protein binding;GO:0005509//calcium ion binding;GO:0004888//t…
PD001423	XP_020632578.1/0/adhesion G protein-coupled receptor L3-like [Orbicella faveolata]	O95490/4e-100/AGRL2_HUMAN Adhesion G protein-coupled receptor L2 OS=Homo sapiens OX=9606 GN=ADGRL2 PE=1 SV=2	pdam:113681552/0.0/cadherin EGF LAG seven-pass G-type receptor 1-like; K04593 adhesion G protein-coupled receptor L2	A0A3M6UK78/0.0/A0A3M6UK78_9CNID Uncharacterized protein OS=Pocillopora damicornis OX=46731 GN=pdam_00013147 PE=3 SV=1	PF00041/6.8E-14/Fibronectin type III domain	biological_process:GO:0007186//G-protein coupled receptor signaling pathway;GO:0007166//cell surface receptor signaling pathway;cellular_component:GO:0016020//membrane;GO:0016021//integral component of membrane;molecular_function:GO:0004930//G-protein coupled receptor activity;GO:0005515//protein binding;GO:0005509//calcium ion binding;GO:0004888//transmembrane signaling receptor activity;
PD001451	XP_015747941.1/0/PREDICTED: uncharacterized protein LOC107327716 [Acropora digitifera]	A7MBJ4/1e-37/PTPRF_BOVIN Receptor-type tyrosine-protein phosphatase F OS=Bos taurus OX=9913 GN=PTPRF PE=2 SV=1	adf:107327716/0.0/uncharacterized LOC107327716; K05695 receptor-type tyrosine-protein phosphatase F [EC:3.1.3.48]	A0A3M6UKA8/0.0/A0A3M6UKA8_9CNID Uncharacterized protein OS=Pocillopora damicornis OX=46731 GN=pdam_00013143 PE=3 SV=1	PS50853/20.592/Fibronectin type-III domain profile.	molecular_function:GO:0005515//protein binding;
PD001717	XP_020609826.1/0/uncharacterized protein LOC110048379 [Orbicella faveolata]	Q58EX2/5e-14/SDK2_HUMAN Protein sidekick-2 OS=Homo sapiens OX=9606 GN=SDK2 PE=1 SV=3	sanh:107672436/1e-16/protein sidekick-2-like; K16353 protein sidekick	A0A2B4RR24/0.0/A0A2B4RR24_STYPI Protein sidekick-2 OS=Stylophora pistillata OX=50429 GN=Sdk2 PE=4 SV=1	PS50853/12.3/Fibronectin type-III domain profile.	molecular_function:GO:0005515//protein binding;
PD001902	XP_020907011.1/0/receptor-type tyrosine-protein phosphatase S-like [Exaiptasia pallida] &gt;KXJ10671.1 Receptor-type tyrosine-protein phosphatase delta [Exaiptasia pallida]	P23468/0.0/PTPRD_HUMAN Receptor-type tyrosine-protein phosphatase delta OS=Homo sapiens OX=9606 GN=PTPRD PE=1 SV=2	spis:111342023/0.0/receptor-type tyrosine-protein phosphatase epsilon-like isoform X1; K06777 receptor-type tyrosine-protein phosphatase delta [EC:3.1.3.48]	A0A3M6TTN1/0.0/A0A3M6TTN1_9CNID Protein-tyrosine-phosphatase OS=Pocillopora damicornis OX=46731 GN=pdam_00023367 PE=4 SV=1	PS50853/19.763/Fibronectin type-III domain profile.	biological_process:GO:0006470//protein dephosphorylation;GO:0016311//dephosphorylation;molecular_function:GO:0005515//protein binding;GO:0004725//protein tyrosine phosphatase activity;GO:0016791//phosphatase activity;
PD001941	XP_015770542.1/2.37785e-11/PREDICTED: receptor-type tyrosine-protein phosphatase mu-like isoform X3 [Acropora digitifera]	NA	pdam:113673405/1e-35/receptor-type tyrosine-protein phosphatase kappa-like; K06776 receptor-type tyrosine-protein phosphatase kappa [EC:3.1.3.48]	A0A3M6TTN1/1e-34/A0A3M6TTN1_9CNID Protein-tyrosine-phosphatase OS=Pocillopora damicornis OX=46731 GN=pdam_00023367 PE=4 SV=1	PF00041/1.1E-6/Fibronectin type III domain	molecular_function:GO:0005515//protein binding;
PD002230	XP_020601479.1/0/uncharacterized protein LOC110040573 [Orbicella faveolata]	F1NY98/3e-30/DSCAM_CHICK Down syndrome cell adhesion molecule homolog OS=Gallus gallus OX=9031 GN=DSCAM PE=1 SV=3	epa:110240224/6e-66/angiopoietin-1 receptor-like; K05121 endothelial-specific receptor tyrosine kinase [EC:2.7.10.1]	A0A3M6UCU9/0.0/A0A3M6UCU9_9CNID Uncharacterized protein OS=Pocillopora damicornis OX=46731 GN=pdam_00010309 PE=4 SV=1	PS50853/14.793/Fibronectin type-III domain profile.	molecular_function:GO:0005515//protein binding;
PD002327	XP_015777744.1/0/PREDICTED: protein O-linked-mannose beta-1,4-N-acetylglucosaminyltransferase 2-like [Acropora digitifera]	Q5NDE7/1e-178/PMGT2_XENLA Protein O-linked-mannose beta-1,4-N-acetylglucosaminyltransferase 2 OS=Xenopus laevis OX=8355 GN=pomgnt2 PE=2 SV=1	pdam:113665965/0.0/protein O-linked-mannose beta-1,4-N-acetylglucosaminyltransferase 2-like; K18207 protein O-mannose beta-1,4-N-acetylglucosaminyltransferase [EC:2.4.1.312]	A0A3M6UCB9/0.0/A0A3M6UCB9_9CNID Uncharacterized protein OS=Pocillopora damicornis OX=46731 GN=pdam_00004662 PE=4 SV=1	PS50853/11.125/Fibronectin type-III domain profile.	molecular_function:GO:0016757//transferase activity, transferring glycosyl groups;GO:0005515//protein binding;
PD002392	XP_020616870.1/4.00525e-119/uncharacterized protein LOC110054851 [Orbicella faveolata]	Q7TT18/2e-13/MCAF1_MOUSE Activating transcription factor 7-interacting protein 1 OS=Mus musculus OX=10090 GN=Atf7ip PE=1 SV=1	NA	A0A3M6U3T4/0.0/A0A3M6U3T4_9CNID Uncharacterized protein OS=Pocillopora damicornis OX=46731 GN=pdam_00011113 PE=4 SV=1	PF16794/6.9E-16/Fibronectin-III type domain	molecular_function:GO:0005515//protein binding;
PD003446	XP_020629705.1/0/contactin-4-like isoform X1 [Orbicella faveolata]	P20241/5e-101/NRG_DROME Neuroglian OS=Drosophila melanogaster OX=7227 GN=Nrg PE=1 SV=2	hmg:101237539/4e-172/contactin-2-like; K06760 contactin 2	A0A3M6V3Y9/0.0/A0A3M6V3Y9_9CNID Uncharacterized protein OS=Pocillopora damicornis OX=46731 GN=pdam_00001400 PE=4 SV=1	PS50853/16.197/Fibronectin type-III domain profile.	molecular_function:GO:0005515//protein binding;
PD003598	XP_020630313.1/0/uncharacterized protein LOC110067341 [Orbicella faveolata]	P23468/8e-20/PTPRD_HUMAN Receptor-type tyrosine-protein phosphatase delta OS=Homo sapiens OX=9606 GN=PTPRD PE=1 SV=2	spis:111332711/0.0/protein sidekick-2-like; K16353 protein sidekick	A0A2B4S501/0.0/A0A2B4S501_STYPI Protein sidekick-2 (Fragment) OS=Stylophora pistillata OX=50429 GN=Sdk2 PE=4 SV=1	PF00041/3.4E-8/Fibronectin type III domain	biological_process:GO:0006813//potassium ion transport;cellular_component:GO:0008076//voltage-gated potassium channel complex;molecular_function:GO:0005249//voltage-gated potassium channel activity;GO:0005515//protein binding;
PD003619	XP_020630269.1/9.03572e-17/receptor-type tyrosine-protein phosphatase F-like isoform X2 [Orbicella faveolata]	Q6V4S5/3e-09/SDK2_MOUSE Protein sidekick-2 OS=Mus musculus OX=10090 GN=Sdk2 PE=1 SV=1	pbi:103061517/5e-09/SDK2; protein sidekick-2 isoform X4; K16353 protein sidekick	A0A3M6UGU1/2e-55/A0A3M6UGU1_9CNID Uncharacterized protein (Fragment) OS=Pocillopora damicornis OX=46731 GN=pdam_00011336 PE=4 SV=1	PF00041/5.5E-14/Fibronectin type III domain	molecular_function:GO:0005515//protein binding;
PD003635	XP_015757030.1/2.61758e-148/PREDICTED: protein sidekick-1-like, partial [Acropora digitifera]	A7MBJ4/1e-21/PTPRF_BOVIN Receptor-type tyrosine-protein phosphatase F OS=Bos taurus OX=9913 GN=PTPRF PE=2 SV=1	spis:111332711/3e-146/protein sidekick-2-like; K16353 protein sidekick	A0A3M6UGU1/0.0/A0A3M6UGU1_9CNID Uncharacterized protein (Fragment) OS=Pocillopora damicornis OX=46731 GN=pdam_00011336 PE=4 SV=1	PS50853/19.653/Fibronectin type-III domain profile.	biological_process:GO:0006813//potassium ion transport;cellular_component:GO:0008076//voltage-gated potassium channel complex;molecular_function:GO:0005249//voltage-gated potassium channel activity;GO:0005515//protein binding;
PD003721	XP_020630268.1/5.65666e-29/receptor-type tyrosine-protein phosphatase F-like isoform X1 [Orbicella faveolata]	A4IFW2/4e-19/PTPRF_DANRE Receptor-type tyrosine-protein phosphatase F OS=Danio rerio OX=7955 GN=ptprf PE=2 SV=1	pdam:113664435/4e-61/protein sidekick-2-like; K16353 protein sidekick	A0A3M6UGU1/4e-59/A0A3M6UGU1_9CNID Uncharacterized protein (Fragment) OS=Pocillopora damicornis OX=46731 GN=pdam_00011336 PE=4 SV=1	PS50853/17.16/Fibronectin type-III domain profile.	molecular_function:GO:0005515//protein binding;
PD003781	XP_020909876.1/0/mucin-like protein [Exaiptasia pallida]	B3EWY9/0.0/MLP_ACRMI Mucin-like protein (Fragment) OS=Acropora millepora OX=45264 PE=1 SV=1	spis:111320943/0.0/uncharacterized protein LOC111320943; K22017 mucin-4	A0A2B4STC4/0.0/A0A2B4STC4_STYPI Mucin-4 OS=Stylophora pistillata OX=50429 GN=MUC4 PE=4 SV=1	PS50853/17.278/Fibronectin type-III domain profile.	biological_process:GO:0007160//cell-matrix adhesion;molecular_function:GO:0005515//protein binding;GO:0005509//calcium ion binding;
PD003915	XP_020624894.1/0/protein sidekick-2-like [Orbicella faveolata]	Q6V4S5/3e-57/SDK2_MOUSE Protein sidekick-2 OS=Mus musculus OX=10090 GN=Sdk2 PE=1 SV=1	pdam:113668361/0.0/uncharacterized protein LOC113668361; K16353 protein sidekick	A0A3M6U620/0.0/A0A3M6U620_9CNID Uncharacterized protein (Fragment) OS=Pocillopora damicornis OX=46731 GN=pdam_00019833 PE=4 SV=1	PF00041/2.9E-7/Fibronectin type III domain	molecular_function:GO:0005515//protein binding;
PD004278	XP_020604140.1/1.67175e-20/uncharacterized protein LOC110043069 [Orbicella faveolata]	P10586/8e-08/PTPRF_HUMAN Receptor-type tyrosine-protein phosphatase F OS=Homo sapiens OX=9606 GN=PTPRF PE=1 SV=2	spis:111320901/4e-24/phosphatidylinositol phosphatase PTPRQ-like; K22017 mucin-4	A0A2B4RQL6/8e-21/A0A2B4RQL6_STYPI Protein sidekick-2 OS=Stylophora pistillata OX=50429 GN=SDK2 PE=4 SV=1	PF00041/3.4E-11/Fibronectin type III domain	molecular_function:GO:0005515//protein binding;
PD004300	XP_015752080.1/4.0378e-22/PREDICTED: Down syndrome cell adhesion molecule-like protein 1 homolog isoform X2 [Acropora digitifera]	F1NY98/5e-18/DSCAM_CHICK Down syndrome cell adhesion molecule homolog OS=Gallus gallus OX=9031 GN=DSCAM PE=1 SV=3	spis:111339273/4e-44/uncharacterized protein LOC111339273 isoform X1; K22017 mucin-4	A0A2B4RQL6/1e-43/A0A2B4RQL6_STYPI Protein sidekick-2 OS=Stylophora pistillata OX=50429 GN=SDK2 PE=4 SV=1	PS50853/16.521/Fibronectin type-III domain profile.	molecular_function:GO:0005515//protein binding;
PD005671	XP_020632766.1/0/uncharacterized protein LOC110069583 [Orbicella faveolata]	NA	NA	A0A2B4RUN1/0.0/A0A2B4RUN1_STYPI DNA double-strand break repair Rad50 ATPase OS=Stylophora pistillata OX=50429 GN=rad50 PE=4 SV=1	PS50853/7.582/Fibronectin type-III domain profile.	molecular_function:GO:0005515//protein binding;
PD005680	XP_020612385.1/0/polycystic kidney disease protein 1-like 2 [Orbicella faveolata]	Q7TN88/2e-67/PK1L2_MOUSE Polycystic kidney disease protein 1-like 2 OS=Mus musculus OX=10090 GN=Pkd1l2 PE=2 SV=1	spis:111321321/0.0/polycystic kidney disease protein 1-like 2 isoform X1; K04988 polycystin 1L2	A0A2B4T2C8/0.0/A0A2B4T2C8_STYPI Polycystic kidney disease protein 1-like 2 OS=Stylophora pistillata OX=50429 GN=Pkd1l2 PE=4 SV=1	PS50853/16.915/Fibronectin type-III domain profile.	cellular_component:GO:0016020//membrane;molecular_function:GO:0005515//protein binding;GO:0005509//calcium ion binding;
PD005693	XP_020612268.1/1.53806e-61/protein sidekick-1-like [Orbicella faveolata]	A2A8L5/4e-35/PTPRF_MOUSE Receptor-type tyrosine-protein phosphatase F OS=Mus musculus OX=10090 GN=Ptprf PE=1 SV=1	spis:111324010/1e-50/titin-like isoform X1; K12567 titin [EC:2.7.11.1]	A0A2B4RSD5/3e-141/A0A2B4RSD5_STYPI Polycystic kidney disease protein 1-like 2 OS=Stylophora pistillata OX=50429 GN=Pkd1l2 PE=4 SV=1	PS50853/20.978/Fibronectin type-III domain profile.	molecular_function:GO:0005515//protein binding;
PD005703	XP_020618005.1/1.31063e-64/uncharacterized protein LOC110055918 [Orbicella faveolata]	NA	pdam:113683455/2e-24/uncharacterized protein LOC113683455; K04363 platelet-derived growth factor receptor alpha [EC:2.7.10.1]	A0A3M6TDB3/8e-96/A0A3M6TDB3_9CNID Uncharacterized protein OS=Pocillopora damicornis OX=46731 GN=pdam_00016193 PE=4 SV=1	PF00041/5.1E-8/Fibronectin type III domain	molecular_function:GO:0005515//protein binding;
PD005731	XP_020612268.1/7.74151e-23/protein sidekick-1-like [Orbicella faveolata]	P14781/4e-06/CNTN1_CHICK Contactin-1 OS=Gallus gallus OX=9031 GN=CNTN1 PE=1 SV=1	pdam:113679874/6e-08/uncharacterized protein LOC113679874; K14616 cubilin	A0A2B4RSD5/5e-29/A0A2B4RSD5_STYPI Polycystic kidney disease protein 1-like 2 OS=Stylophora pistillata OX=50429 GN=Pkd1l2 PE=4 SV=1	PS50853/13.996/Fibronectin type-III domain profile.	molecular_function:GO:0005515//protein binding;
PD005743	XP_020629580.1/0/uncharacterized protein LOC110066684 isoform X1 [Orbicella faveolata]	Q2PZL6/3e-07/FAT4_MOUSE Protocadherin Fat 4 OS=Mus musculus OX=10090 GN=Fat4 PE=1 SV=2	adf:107345890/0.0/extracellular matrix protein A-like; K02599 Notch 1	A0A3M6TGW5/0.0/A0A3M6TGW5_9CNID Uncharacterized protein OS=Pocillopora damicornis OX=46731 GN=pdam_00009912 PE=4 SV=1	PS50853/9.46/Fibronectin type-III domain profile.	molecular_function:GO:0005515//protein binding;GO:0005509//calcium ion binding;
PD005780	XP_014424501.1/1.4176e-13/PREDICTED: LOW QUALITY PROTEIN: receptor-type tyrosine-protein phosphatase S [Pelodiscus sinensis]	P23468/4e-12/PTPRD_HUMAN Receptor-type tyrosine-protein phosphatase delta OS=Homo sapiens OX=9606 GN=PTPRD PE=1 SV=2	pss:102458711/2e-14/PTPRS; LOW QUALITY PROTEIN: receptor-type tyrosine-protein phosphatase S; K06778 receptor-type tyrosine-protein phosphatase S [EC:3.1.3.48]	K7G6C5/3e-13/K7G6C5_PELSI Protein tyrosine phosphatase, receptor type S OS=Pelodiscus sinensis OX=13735 GN=PTPRS PE=4 SV=1	PS50853/19.416/Fibronectin type-III domain profile.	molecular_function:GO:0005515//protein binding;
PD005954	XP_020629587.1/0/uncharacterized protein LOC110066689 isoform X1 [Orbicella faveolata]	NA	NA	A0A3M6TH03/0.0/A0A3M6TH03_9CNID Uncharacterized protein OS=Pocillopora damicornis OX=46731 GN=pdam_00009910 PE=4 SV=1	PS50853/7.851/Fibronectin type-III domain profile.	molecular_function:GO:0005515//protein binding;
PD007119	XP_020896540.1/0/uncharacterized protein LOC110235419 [Exaiptasia pallida] &gt;KXJ16518.1 Receptor-type tyrosine-protein phosphatase delta [Exaiptasia pallida]	A2A8L5/3e-46/PTPRF_MOUSE Receptor-type tyrosine-protein phosphatase F OS=Mus musculus OX=10090 GN=Ptprf PE=1 SV=1	pdam:113670143/0.0/protein sidekick-1-like; K16353 protein sidekick	A0A3M6UNY8/0.0/A0A3M6UNY8_9CNID Uncharacterized protein OS=Pocillopora damicornis OX=46731 GN=pdam_00007285 PE=4 SV=1	PS50853/23.471/Fibronectin type-III domain profile.	molecular_function:GO:0005515//protein binding;
PD007631	XP_020616091.1/1.00717e-17/epididymal sperm-binding protein 1-like [Orbicella faveolata]	Q04756/9e-09/HGFA_HUMAN Hepatocyte growth factor activator OS=Homo sapiens OX=9606 GN=HGFAC PE=1 SV=1	amj:102561234/5e-09/IGF2R; insulin like growth factor 2 receptor; K06564 insulin-like growth factor 2 receptor	A0A3M6T9R2/5e-135/A0A3M6T9R2_9CNID Uncharacterized protein OS=Pocillopora damicornis OX=46731 GN=pdam_00012308 PE=4 SV=1	PF00040/2.0E-12/Fibronectin type II domain	cellular_component:GO:0016021//integral component of membrane;GO:0005737//cytoplasm;molecular_function:GO:0005215//transporter activity;
PD008036	XP_020616013.1/7.51338e-73/hemicentin-1-like [Orbicella faveolata]	Q23551/2e-12/UNC22_CAEEL Twitchin OS=Caenorhabditis elegans OX=6239 GN=unc-22 PE=1 SV=3	spis:111346725/2e-89/hemicentin-1-like isoform X1; K22656 immunoglobulin superfamily member 9B	A0A3M6UMT8/5e-107/A0A3M6UMT8_9CNID Uncharacterized protein OS=Pocillopora damicornis OX=46731 GN=pdam_00020780 PE=4 SV=1	PR00014/3.9E-6/Fibronectin type III repeat signature	molecular_function:GO:0005515//protein binding;
PD009188	XP_015749723.1/1.20494e-66/PREDICTED: receptor-type tyrosine-protein phosphatase F-like [Acropora digitifera]	A4IFW2/1e-43/PTPRF_DANRE Receptor-type tyrosine-protein phosphatase F OS=Danio rerio OX=7955 GN=ptprf PE=2 SV=1	pdam:113667157/0.0/protein sidekick-2-like; K16353 protein sidekick	A0A3M6UP11/3e-148/A0A3M6UP11_9CNID Uncharacterized protein (Fragment) OS=Pocillopora damicornis OX=46731 GN=pdam_00019119 PE=4 SV=1	PS50853/19.266/Fibronectin type-III domain profile.	molecular_function:GO:0005515//protein binding;
PD009410	XP_015750010.1/9.96019e-15/PREDICTED: Down syndrome cell adhesion molecule homolog, partial [Acropora digitifera]	Q3UH53/3e-12/SDK1_MOUSE Protein sidekick-1 OS=Mus musculus OX=10090 GN=Sdk1 PE=1 SV=1	pdam:113667157/6e-60/protein sidekick-2-like; K16353 protein sidekick	A0A3M6UP11/3e-61/A0A3M6UP11_9CNID Uncharacterized protein (Fragment) OS=Pocillopora damicornis OX=46731 GN=pdam_00019119 PE=4 SV=1	PF00041/7.4E-8/Fibronectin type III domain	molecular_function:GO:0005515//protein binding;
PD011234	XP_020605374.1/0/cytokine receptor-like factor 3 [Orbicella faveolata] &gt;XP_020605381.1 cytokine receptor-like factor 3 [Orbicella faveolata] &gt;XP_020605390.1 cytokine receptor-like factor 3 [Orbicella faveolata] &gt;XP_020605399.1 cytokine receptor-like factor 3 [Orbicella faveolata] &gt;XP_020605408.1 cytokine receptor-like factor 3 [Orbicella faveolata]	Q7ZX59/2e-55/CRLF3_XENLA Cytokine receptor-like factor 3 OS=Xenopus laevis OX=8355 GN=crlf3 PE=2 SV=1	obo:105285925/1e-17/uncharacterized protein LOC105285925; K20286 TATA element modulatory factor	A0A2B4SQA7/0.0/A0A2B4SQA7_STYPI Cytokine receptor-like factor 3 OS=Stylophora pistillata OX=50429 GN=crlf3 PE=4 SV=1	PS50853/13.05/Fibronectin type-III domain profile.	molecular_function:GO:0005515//protein binding;
PD011401	XP_020627986.1/0/activating transcription factor 7-interacting protein 1-like [Orbicella faveolata] &gt;XP_020627987.1 activating transcription factor 7-interacting protein 1-like [Orbicella faveolata]	Q5ZIE8/2e-20/MCAF1_CHICK Activating transcription factor 7-interacting protein 1 OS=Gallus gallus OX=9031 GN=ATF7IP PE=2 SV=1	NA	A0A3M6UHD7/0.0/A0A3M6UHD7_9CNID Uncharacterized protein OS=Pocillopora damicornis OX=46731 GN=pdam_00023715 PE=4 SV=1	PF16794/1.6E-31/Fibronectin-III type domain	molecular_function:GO:0005515//protein binding;
PD011402	XP_020627986.1/1.9155e-36/activating transcription factor 7-interacting protein 1-like [Orbicella faveolata] &gt;XP_020627987.1 activating transcription factor 7-interacting protein 1-like [Orbicella faveolata]	Q7TT18/7e-15/MCAF1_MOUSE Activating transcription factor 7-interacting protein 1 OS=Mus musculus OX=10090 GN=Atf7ip PE=1 SV=1	NA	A0A3M6UHD7/1e-64/A0A3M6UHD7_9CNID Uncharacterized protein OS=Pocillopora damicornis OX=46731 GN=pdam_00023715 PE=4 SV=1	PS50853/12.056/Fibronectin type-III domain profile.	molecular_function:GO:0005515//protein binding;
PD011759	XP_020625198.1/0/mediator of RNA polymerase II transcription subunit 15-like [Orbicella faveolata] &gt;XP_020625199.1 mediator of RNA polymerase II transcription subunit 15-like [Orbicella faveolata] &gt;XP_020625200.1 mediator of RNA polymerase II transcription subunit 15-like [Orbicella faveolata] &gt;XP_020625202.1 mediator of RNA polymerase II transcription subunit 15-like [Orbicella faveolat…	Q5ZIE8/2e-22/MCAF1_CHICK Activating transcription factor 7-interacting protein 1 OS=Gallus gallus OX=9031 GN=ATF7IP PE=2 SV=1	otw:112214698/6e-10/LOW QUALITY PROTEIN: protein transport protein Sec24D-like; K14007 protein transport protein SEC24	A0A3M6TN67/0.0/A0A3M6TN67_9CNID Uncharacterized protein OS=Pocillopora damicornis OX=46731 GN=pdam_00005117 PE=4 SV=1	PS50853/11.89/Fibronectin type-III domain profile.	molecular_function:GO:0005515//protein binding;
PD012386	XP_015753803.1/3.09924e-17/PREDICTED: activating transcription factor 7-interacting protein 1-like [Acropora digitifera]	Q6VMQ6/2e-11/MCAF1_HUMAN Activating transcription factor 7-interacting protein 1 OS=Homo sapiens OX=9606 GN=ATF7IP PE=1 SV=3	NA	A0A3M6UP78/4e-29/A0A3M6UP78_9CNID Uncharacterized protein OS=Pocillopora damicornis OX=46731 GN=pdam_00019381 PE=4 SV=1	PF16794/3.9E-16/Fibronectin-III type domain	molecular_function:GO:0005515//protein binding;
PD012460	XP_020629764.1/9.89904e-124/uncharacterized protein LOC110066856 isoform X1 [Orbicella faveolata]	A2ASS6/3e-08/TITIN_MOUSE Titin OS=Mus musculus OX=10090 GN=Ttn PE=1 SV=1	mpha:105840158/4e-10/titin-like; K12567 titin [EC:2.7.11.1]	A0A2B4R9W1/6e-123/A0A2B4R9W1_STYPI Titin OS=Stylophora pistillata OX=50429 GN=TTN PE=4 SV=1	PS50853/16.087/Fibronectin type-III domain profile.	molecular_function:GO:0005515//protein binding;
PD012488	XP_020609394.1/1.72493e-15/leucine-rich repeats and immunoglobulin-like domains protein 2 isoform X1 [Orbicella faveolata] &gt;XP_020609396.1 leucine-rich repeats and immunoglobulin-like domains protein 2 isoform X2 [Orbicella faveolata]	A7MBJ4/1e-07/PTPRF_BOVIN Receptor-type tyrosine-protein phosphatase F OS=Bos taurus OX=9913 GN=PTPRF PE=2 SV=1	spis:111337982/4e-51/hemicentin-1-like isoform X1; K17341 hemicentin	A0A2B4RI73/6e-29/A0A2B4RI73_STYPI Receptor-type tyrosine-protein phosphatase F OS=Stylophora pistillata OX=50429 GN=Ptprf PE=4 SV=1	PF00041/7.6E-8/Fibronectin type III domain	molecular_function:GO:0005515//protein binding;
PD012676	XP_015777612.1/0/PREDICTED: phosphatidylinositol phosphatase PTPRQ-like isoform X5 [Acropora digitifera]	Q6V4S5/4e-89/SDK2_MOUSE Protein sidekick-2 OS=Mus musculus OX=10090 GN=Sdk2 PE=1 SV=1	spis:111347581/0.0/protein sidekick-1-like isoform X1; K16353 protein sidekick	A0A3M6UXY9/0.0/A0A3M6UXY9_9CNID Uncharacterized protein OS=Pocillopora damicornis OX=46731 GN=pdam_00022154 PE=4 SV=1	PS50853/22.241/Fibronectin type-III domain profile.	molecular_function:GO:0005515//protein binding;
PD012834	XP_015751450.1/2.50155e-27/PREDICTED: retinoschisin-like [Acropora digitifera]	NA	adf:107358744/1e-26/EGF-like repeat and discoidin I-like domain-containing protein 3; K17253 lactadherin	A0A2B4R7I8/7e-17/A0A2B4R7I8_STYPI Coagulation factor V OS=Stylophora pistillata OX=50429 GN=F5 PE=4 SV=1	PF00040/1.0E-8/Fibronectin type II domain	NA
PD012848	XP_020620013.1/0/ephrin type-A receptor 2-like [Orbicella faveolata] &gt;XP_020620023.1 ephrin type-A receptor 2-like [Orbicella faveolata]	P28693/3e-50/EPHB2_CHICK Ephrin type-B receptor 2 OS=Gallus gallus OX=9031 GN=EPHB2 PE=1 SV=3	pdam:113669049/0.0/ephrin type-B receptor 2-like; K05108 EphA7 [EC:2.7.10.1]	A0A3M6U406/0.0/A0A3M6U406_9CNID Uncharacterized protein OS=Pocillopora damicornis OX=46731 GN=pdam_00010981 PE=4 SV=1	PS50853/15.574/Fibronectin type-III domain profile.	molecular_function:GO:0005515//protein binding;
PD013071	XP_020626283.1/1.09696e-33/ephrin type-A receptor 7-like [Orbicella faveolata]	P54764/7e-14/EPHA4_HUMAN Ephrin type-A receptor 4 OS=Homo sapiens OX=9606 GN=EPHA4 PE=1 SV=1	spis:111334703/2e-49/ephrin type-A receptor 4-like; K05105 Eph receptor A4 [EC:2.7.10.1]	A0A2B4S0R2/2e-48/A0A2B4S0R2_STYPI Ephrin type-A receptor 3 OS=Stylophora pistillata OX=50429 GN=epha3 PE=3 SV=1	PS50853/13.46/Fibronectin type-III domain profile.	molecular_function:GO:0005515//protein binding;
PD015003	XP_020602988.1/0/protein turtle homolog B-like isoform X1 [Orbicella faveolata]	Q9UPX0/2e-79/TUTLB_HUMAN Protein turtle homolog B OS=Homo sapiens OX=9606 GN=IGSF9B PE=2 SV=2	pdam:113686348/0.0/protein turtle homolog B-like isoform X1; K22656 immunoglobulin superfamily member 9B	A0A3M6V4Q7/0.0/A0A3M6V4Q7_9CNID Uncharacterized protein OS=Pocillopora damicornis OX=46731 GN=pdam_00003489 PE=4 SV=1	PS50853/12.474/Fibronectin type-III domain profile.	molecular_function:GO:0005515//protein binding;
PD015598	XP_015770507.1/6.13217e-131/PREDICTED: protein sidekick-1-like [Acropora digitifera]	Q64487/2e-34/PTPRD_MOUSE Receptor-type tyrosine-protein phosphatase delta OS=Mus musculus OX=10090 GN=Ptprd PE=1 SV=3	spis:111342023/0.0/receptor-type tyrosine-protein phosphatase epsilon-like isoform X1; K06777 receptor-type tyrosine-protein phosphatase delta [EC:3.1.3.48]	A0A2B4R5S8/0.0/A0A2B4R5S8_STYPI Phosphatidylinositol phosphatase PTPRQ (Fragment) OS=Stylophora pistillata OX=50429 GN=Ptprq PE=4 SV=1	PS50853/18.927/Fibronectin type-III domain profile.	molecular_function:GO:0005515//protein binding;
PD015601	XP_015763108.1/2.2356e-20/PREDICTED: Down syndrome cell adhesion molecule-like protein 1 homolog isoform X7 [Acropora digitifera]	A4IFW2/8e-08/PTPRF_DANRE Receptor-type tyrosine-protein phosphatase F OS=Danio rerio OX=7955 GN=ptprf PE=2 SV=1	epa:110245093/2e-10/receptor-type tyrosine-protein phosphatase S-like; K06777 receptor-type tyrosine-protein phosphatase delta [EC:3.1.3.48]	A0A3M6TTN1/1e-45/A0A3M6TTN1_9CNID Protein-tyrosine-phosphatase OS=Pocillopora damicornis OX=46731 GN=pdam_00023367 PE=4 SV=1	PF00041/4.5E-7/Fibronectin type III domain	molecular_function:GO:0005515//protein binding;
PD015988	XP_020628115.1/8.24881e-142/platelet-derived growth factor receptor alpha-like [Orbicella faveolata]	NA	pdam:113673342/2e-162/uncharacterized protein LOC113673342; K12378 tyrosine-protein kinase receptor torso [EC:2.7.10.1]	A0A3M6TTV1/0.0/A0A3M6TTV1_9CNID Uncharacterized protein OS=Pocillopora damicornis OX=46731 GN=pdam_00019143 PE=4 SV=1	PF00041/2.3E-6/Fibronectin type III domain	molecular_function:GO:0005515//protein binding;
PD016296	XP_020629947.1/6.37992e-118/uncharacterized protein LOC110067020 [Orbicella faveolata]	NA	pdam:113668456/3e-19/trace amine-associated receptor 13c-like; K04150 histamine receptor H2	A0A2B4S3N3/0.0/A0A2B4S3N3_STYPI Uncharacterized protein OS=Stylophora pistillata OX=50429 GN=AWC38_SpisGene10902 PE=4 SV=1	PF00041/3.2E-7/Fibronectin type III domain	molecular_function:GO:0005515//protein binding;
PD016425	XP_020623251.1/2.3339e-34/twitchin-like [Orbicella faveolata]	A2ASS6/6e-14/TITIN_MOUSE Titin OS=Mus musculus OX=10090 GN=Ttn PE=1 SV=1	spis:111332284/2e-34/twitchin-like isoform X1; K22656 immunoglobulin superfamily member 9B	A0A3M6UVM0/0.0/A0A3M6UVM0_9CNID Uncharacterized protein OS=Pocillopora damicornis OX=46731 GN=pdam_00015914 PE=4 SV=1	PR00014/2.4E-5/Fibronectin type III repeat signature	molecular_function:GO:0005515//protein binding;
PD017063	KXJ16476.1/1.44609e-147/Protein sidekick-2 [Exaiptasia pallida]	P0C5E4/4e-57/PTPRQ_MOUSE Phosphatidylinositol phosphatase PTPRQ OS=Mus musculus OX=10090 GN=Ptprq PE=1 SV=1	spis:111338357/0.0/uncharacterized protein LOC111338357; K16910 receptor-type tyrosine-protein phosphatase Q [EC:3.1.3.48]	A0A3M6UK25/0.0/A0A3M6UK25_9CNID Uncharacterized protein (Fragment) OS=Pocillopora damicornis OX=46731 GN=pdam_00013690 PE=4 SV=1	PS50853/13.775/Fibronectin type-III domain profile.	cellular_component:GO:0016020//membrane;molecular_function:GO:0005515//protein binding;
PD017064	XP_020617236.1/0/protein sidekick-2-like [Orbicella faveolata]	Q9UMZ3/1e-54/PTPRQ_HUMAN Phosphatidylinositol phosphatase PTPRQ OS=Homo sapiens OX=9606 GN=PTPRQ PE=1 SV=2	pdam:113686785/0.0/protein sidekick-1-like; K16910 receptor-type tyrosine-protein phosphatase Q [EC:3.1.3.48]	A0A3M6UIV5/0.0/A0A3M6UIV5_9CNID Uncharacterized protein OS=Pocillopora damicornis OX=46731 GN=pdam_00017069 PE=4 SV=1	PS50853/14.146/Fibronectin type-III domain profile.	molecular_function:GO:0005515//protein binding;
PD017261	XP_020602232.1/9.26846e-44/neogenin-like [Orbicella faveolata]	Q07409/9e-18/CNTN3_MOUSE Contactin-3 OS=Mus musculus OX=10090 GN=Cntn3 PE=1 SV=2	adf:107355554/1e-22/receptor-type tyrosine-protein phosphatase delta-like; K16910 receptor-type tyrosine-protein phosphatase Q [EC:3.1.3.48]	A0A3M6TVC3/2e-58/A0A3M6TVC3_9CNID Uncharacterized protein OS=Pocillopora damicornis OX=46731 GN=pdam_00022526 PE=4 SV=1	PS50853/20.316/Fibronectin type-III domain profile.	molecular_function:GO:0005515//protein binding;
PD017263	XP_020608187.1/1.05997e-107/receptor-type tyrosine-protein phosphatase S-like isoform X4 [Orbicella faveolata]	Q13332/6e-61/PTPRS_HUMAN Receptor-type tyrosine-protein phosphatase S OS=Homo sapiens OX=9606 GN=PTPRS PE=1 SV=3	spis:111347581/5e-106/protein sidekick-1-like isoform X1; K16353 protein sidekick	A0A3M6UYC5/2e-144/A0A3M6UYC5_9CNID Uncharacterized protein (Fragment) OS=Pocillopora damicornis OX=46731 GN=pdam_00022560 PE=4 SV=1	PS50853/21.034/Fibronectin type-III domain profile.	molecular_function:GO:0005515//protein binding;
PD017334	XP_015770534.1/9.34564e-10/PREDICTED: phosphatidylinositol phosphatase PTPRQ-like isoform X2 [Acropora digitifera]	NA	pdam:113673405/1e-26/receptor-type tyrosine-protein phosphatase kappa-like; K06776 receptor-type tyrosine-protein phosphatase kappa [EC:3.1.3.48]	A0A3M6TTN1/1e-25/A0A3M6TTN1_9CNID Protein-tyrosine-phosphatase OS=Pocillopora damicornis OX=46731 GN=pdam_00023367 PE=4 SV=1	PF00041/2.1E-5/Fibronectin type III domain	molecular_function:GO:0005515//protein binding;
PD017335	NA	NA	pdam:113673405/6e-24/receptor-type tyrosine-protein phosphatase kappa-like; K06776 receptor-type tyrosine-protein phosphatase kappa [EC:3.1.3.48]	A0A3M6TTN1/5e-23/A0A3M6TTN1_9CNID Protein-tyrosine-phosphatase OS=Pocillopora damicornis OX=46731 GN=pdam_00023367 PE=4 SV=1	PF00041/1.4E-5/Fibronectin type III domain	molecular_function:GO:0005515//protein binding;
PD017364	XP_015763106.1/1.42241e-15/PREDICTED: Down syndrome cell adhesion molecule-like protein 1 homolog isoform X5 [Acropora digitifera]	P10586/2e-08/PTPRF_HUMAN Receptor-type tyrosine-protein phosphatase F OS=Homo sapiens OX=9606 GN=PTPRF PE=1 SV=2	spis:111342023/4e-26/receptor-type tyrosine-protein phosphatase epsilon-like isoform X1; K06777 receptor-type tyrosine-protein phosphatase delta [EC:3.1.3.48]	A0A3M6TTN1/3e-34/A0A3M6TTN1_9CNID Protein-tyrosine-phosphatase OS=Pocillopora damicornis OX=46731 GN=pdam_00023367 PE=4 SV=1	PF00041/8.7E-11/Fibronectin type III domain	molecular_function:GO:0005515//protein binding;
PD017400	XP_020907011.1/8.8894e-80/receptor-type tyrosine-protein phosphatase S-like [Exaiptasia pallida] &gt;KXJ10671.1 Receptor-type tyrosine-protein phosphatase delta [Exaiptasia pallida]	P0C5E4/3e-41/PTPRQ_MOUSE Phosphatidylinositol phosphatase PTPRQ OS=Mus musculus OX=10090 GN=Ptprq PE=1 SV=1	spis:111342023/3e-162/receptor-type tyrosine-protein phosphatase epsilon-like isoform X1; K06777 receptor-type tyrosine-protein phosphatase delta [EC:3.1.3.48]	A0A2B4R5S8/1e-155/A0A2B4R5S8_STYPI Phosphatidylinositol phosphatase PTPRQ (Fragment) OS=Stylophora pistillata OX=50429 GN=Ptprq PE=4 SV=1	PS50853/18.943/Fibronectin type-III domain profile.	molecular_function:GO:0005515//protein binding;
PD017402	XP_015763106.1/3.06444e-17/PREDICTED: Down syndrome cell adhesion molecule-like protein 1 homolog isoform X5 [Acropora digitifera]	O88488/2e-07/PTPRQ_RAT Phosphatidylinositol phosphatase PTPRQ OS=Rattus norvegicus OX=10116 GN=Ptprq PE=1 SV=1	spis:111342023/4e-26/receptor-type tyrosine-protein phosphatase epsilon-like isoform X1; K06777 receptor-type tyrosine-protein phosphatase delta [EC:3.1.3.48]	A0A3M6T552/3e-44/A0A3M6T552_9CNID Uncharacterized protein (Fragment) OS=Pocillopora damicornis OX=46731 GN=pdam_00021982 PE=4 SV=1	PF00041/1.5E-10/Fibronectin type III domain	molecular_function:GO:0005515//protein binding;
PD018373	XP_020605615.1/0/discoidin domain-containing receptor 2-like, partial [Orbicella faveolata]	Q91ZV2/8e-21/DCBD2_RAT Discoidin, CUB and LCCL domain-containing protein 2 OS=Rattus norvegicus OX=10116 GN=Dcbld2 PE=2 SV=1	kmr:108238249/5e-24/discoidin domain-containing receptor 2-like; K05125 discoidin domain receptor family member 2 [EC:2.7.10.1]	A0A3M6U4Z9/0.0/A0A3M6U4Z9_9CNID Uncharacterized protein OS=Pocillopora damicornis OX=46731 GN=pdam_00001594 PE=4 SV=1	PS51092/16.377/Fibronectin type-II collagen-binding domain profile.	NA
PD018864	XP_020607136.1/3.15646e-135/LOW QUALITY PROTEIN: protein sidekick-1-like [Orbicella faveolata]	Q6V4S5/4e-59/SDK2_MOUSE Protein sidekick-2 OS=Mus musculus OX=10090 GN=Sdk2 PE=1 SV=1	pdam:113677106/4e-136/phosphatidylinositol phosphatase PTPRQ-like; K16353 protein sidekick	A0A3M6TIM9/5e-133/A0A3M6TIM9_9CNID Uncharacterized protein (Fragment) OS=Pocillopora damicornis OX=46731 GN=pdam_00012375 PE=4 SV=1	PS50853/19.148/Fibronectin type-III domain profile.	molecular_function:GO:0005515//protein binding;
PD019754	XP_020603326.1/0/Down syndrome cell adhesion molecule-like protein 1 homolog isoform X1 [Orbicella faveolata]	Q4VA61/0.0/DSCL1_MOUSE Down syndrome cell adhesion molecule-like protein 1 homolog OS=Mus musculus OX=10090 GN=Dscaml1 PE=1 SV=2	spis:111331858/0.0/Down syndrome cell adhesion molecule-like protein 1 homolog isoform X1; K06768 Down syndrome cell adhesion molecule-like protein 1	A0A3M6TKT4/0.0/A0A3M6TKT4_9CNID Uncharacterized protein (Fragment) OS=Pocillopora damicornis OX=46731 GN=pdam_00001282 PE=4 SV=1	PS50853/20.923/Fibronectin type-III domain profile.	molecular_function:GO:0005515//protein binding;
PD020749	XP_020628394.1/0/uncharacterized protein LOC110065591 isoform X1 [Orbicella faveolata]	Q92752/6e-06/TENR_HUMAN Tenascin-R OS=Homo sapiens OX=9606 GN=TNR PE=1 SV=3	spu:590007/3e-11/titin; K12567 titin [EC:2.7.11.1]	A0A3M6UTM6/0.0/A0A3M6UTM6_9CNID Uncharacterized protein OS=Pocillopora damicornis OX=46731 GN=pdam_00006215 PE=4 SV=1	PS50853/12.324/Fibronectin type-III domain profile.	molecular_function:GO:0005515//protein binding;
PD021843	KXJ25142.1/7.11043e-173/Tyrosine-protein kinase receptor Tie-1 [Exaiptasia pallida]	P07949/7e-76/RET_HUMAN Proto-oncogene tyrosine-protein kinase receptor Ret OS=Homo sapiens OX=9606 GN=RET PE=1 SV=3	pdam:113687126/0.0/proto-oncogene tyrosine-protein kinase receptor Ret-like; K05126 proto-oncogene tyrosine-protein kinase Ret [EC:2.7.10.1]	A0A3M6UHZ2/0.0/A0A3M6UHZ2_9CNID Uncharacterized protein OS=Pocillopora damicornis OX=46731 GN=pdam_00021977 PE=4 SV=1	PF00041/4.5E-7/Fibronectin type III domain	biological_process:GO:0006468//protein phosphorylation;molecular_function:GO:0004713//protein tyrosine kinase activity;GO:0005524//ATP binding;GO:0005515//protein binding;GO:0004672//protein kinase activity;
PD021877	XP_015771129.1/0/PREDICTED: uncharacterized protein LOC107349467 isoform X27 [Acropora digitifera]	Q8NDA2/2e-56/HMCN2_HUMAN Hemicentin-2 OS=Homo sapiens OX=9606 GN=HMCN2 PE=2 SV=3	pdam:113684177/0.0/protein turtle homolog B-like; K22656 immunoglobulin superfamily member 9B	A0A3M6UFK0/0.0/A0A3M6UFK0_9CNID Uncharacterized protein OS=Pocillopora damicornis OX=46731 GN=pdam_00022718 PE=4 SV=1	PS50853/19.535/Fibronectin type-III domain profile.	molecular_function:GO:0005515//protein binding;
PD022490	XP_015757985.1/5.82114e-111/PREDICTED: titin-like [Acropora digitifera]	A2ASS6/9e-23/TITIN_MOUSE Titin OS=Mus musculus OX=10090 GN=Ttn PE=1 SV=1	aplc:110985846/2e-25/titin-like; K12567 titin [EC:2.7.11.1]	A0A3M6US76/0.0/A0A3M6US76_9CNID Uncharacterized protein OS=Pocillopora damicornis OX=46731 GN=pdam_00008818 PE=4 SV=1	PS50853/15.614/Fibronectin type-III domain profile.	molecular_function:GO:0005515//protein binding;
PD023203	XP_020604632.1/3.45043e-64/striated muscle preferentially expressed protein kinase-like [Orbicella faveolata]	A2ASS6/2e-07/TITIN_MOUSE Titin OS=Mus musculus OX=10090 GN=Ttn PE=1 SV=1	spis:111338863/2e-106/uncharacterized protein LOC111338863; K05126 proto-oncogene tyrosine-protein kinase Ret [EC:2.7.10.1]	A0A2B4SW68/2e-105/A0A2B4SW68_STYPI Proto-oncogene tyrosine-protein kinase receptor Ret OS=Stylophora pistillata OX=50429 GN=Ret PE=3 SV=1	PS50853/9.271/Fibronectin type-III domain profile.	molecular_function:GO:0005515//protein binding;
PD023463	XP_020606182.1/1.59629e-32/receptor-type tyrosine-protein phosphatase S-like [Orbicella faveolata]	NA	NA	A0A3M6TFI4/3e-93/A0A3M6TFI4_9CNID Uncharacterized protein (Fragment) OS=Pocillopora damicornis OX=46731 GN=pdam_00016627 PE=4 SV=1	PF00041/1.5E-6/Fibronectin type III domain	molecular_function:GO:0005515//protein binding;
PD023467	XP_020606265.1/1.34861e-114/protein sidekick-2-like isoform X2 [Orbicella faveolata]	P97603/3e-12/NEO1_RAT Neogenin (Fragment) OS=Rattus norvegicus OX=10116 GN=Neo1 PE=1 SV=1	ipu:108275206/2e-14/neogenin-like; K06766 neogenin	A0A2B4SNZ7/0.0/A0A2B4SNZ7_STYPI Neogenin OS=Stylophora pistillata OX=50429 GN=Neo1 PE=4 SV=1	PF00041/3.9E-8/Fibronectin type III domain	molecular_function:GO:0005515//protein binding;
PD023498	XP_020606310.1/1.62401e-94/uncharacterized protein LOC110045060 isoform X1 [Orbicella faveolata]	NA	pss:102444918/9e-06/NEO1; neogenin; K06766 neogenin	A0A3M6UT55/0.0/A0A3M6UT55_9CNID Uncharacterized protein OS=Pocillopora damicornis OX=46731 GN=pdam_00009936 PE=4 SV=1	PS50853/12.616/Fibronectin type-III domain profile.	molecular_function:GO:0005515//protein binding;
PD023557	XP_020891845.1/2.21714e-84/protein sidekick-1-like, partial [Exaiptasia pallida]	P16621/8e-46/LAR_DROME Tyrosine-protein phosphatase Lar OS=Drosophila melanogaster OX=7227 GN=Lar PE=1 SV=2	spis:111323973/0.0/uncharacterized protein LOC111323973; K16353 protein sidekick	A0A2B4S0D2/0.0/A0A2B4S0D2_STYPI Receptor-type tyrosine-protein phosphatase F OS=Stylophora pistillata OX=50429 GN=Ptprf PE=4 SV=1	PS50853/10.154/Fibronectin type-III domain profile.	molecular_function:GO:0005515//protein binding;
PD023558	XP_015755648.1/5.83949e-78/PREDICTED: protein sidekick-1-like [Acropora digitifera]	A2A8L5/7e-42/PTPRF_MOUSE Receptor-type tyrosine-protein phosphatase F OS=Mus musculus OX=10090 GN=Ptprf PE=1 SV=1	pdam:113678972/0.0/uncharacterized protein LOC113678972; K05695 receptor-type tyrosine-protein phosphatase F [EC:3.1.3.48]	A0A3M6TDY8/0.0/A0A3M6TDY8_9CNID Uncharacterized protein OS=Pocillopora damicornis OX=46731 GN=pdam_00006097 PE=4 SV=1	PS50853/23.037/Fibronectin type-III domain profile.	molecular_function:GO:0005515//protein binding;
PD023561	XP_015761712.1/1.69195e-84/PREDICTED: receptor-type tyrosine-protein phosphatase F-like, partial [Acropora digitifera]	A2A8L5/3e-58/PTPRF_MOUSE Receptor-type tyrosine-protein phosphatase F OS=Mus musculus OX=10090 GN=Ptprf PE=1 SV=1	spis:111343720/0.0/uncharacterized protein LOC111343720; K16353 protein sidekick	A0A2B4SHJ2/0.0/A0A2B4SHJ2_STYPI Protein sidekick-2 OS=Stylophora pistillata OX=50429 GN=SDK2 PE=4 SV=1	PS50853/17.681/Fibronectin type-III domain profile.	molecular_function:GO:0005515//protein binding;
PD023562	XP_015760867.1/2.11471e-86/PREDICTED: Down syndrome cell adhesion molecule-like protein 1 homolog [Acropora digitifera]	A2A8L5/1e-50/PTPRF_MOUSE Receptor-type tyrosine-protein phosphatase F OS=Mus musculus OX=10090 GN=Ptprf PE=1 SV=1	spis:111323973/0.0/uncharacterized protein LOC111323973; K16353 protein sidekick	A0A3M6TDY8/0.0/A0A3M6TDY8_9CNID Uncharacterized protein OS=Pocillopora damicornis OX=46731 GN=pdam_00006097 PE=4 SV=1	PS50853/19.369/Fibronectin type-III domain profile.	molecular_function:GO:0005515//protein binding;
PD023569	XP_020609394.1/0/leucine-rich repeats and immunoglobulin-like domains protein 2 isoform X1 [Orbicella faveolata] &gt;XP_020609396.1 leucine-rich repeats and immunoglobulin-like domains protein 2 isoform X2 [Orbicella faveolata]	A2A8L5/2e-51/PTPRF_MOUSE Receptor-type tyrosine-protein phosphatase F OS=Mus musculus OX=10090 GN=Ptprf PE=1 SV=1	spis:111342857/0.0/receptor-type tyrosine-protein phosphatase F-like isoform X1; K05695 receptor-type tyrosine-protein phosphatase F [EC:3.1.3.48]	A0A2B4SL48/0.0/A0A2B4SL48_STYPI Protein sidekick-1 OS=Stylophora pistillata OX=50429 GN=SDK1 PE=4 SV=1	PS50853/11.377/Fibronectin type-III domain profile.	molecular_function:GO:0005515//protein binding;
PD023570	XP_020631620.1/0/receptor-type tyrosine-protein phosphatase epsilon-like isoform X2 [Orbicella faveolata]	Q64487/0.0/PTPRD_MOUSE Receptor-type tyrosine-protein phosphatase delta OS=Mus musculus OX=10090 GN=Ptprd PE=1 SV=3	pdam:113678502/0.0/receptor-type tyrosine-protein phosphatase delta-like; K06777 receptor-type tyrosine-protein phosphatase delta [EC:3.1.3.48]	A0A2B4R5R3/0.0/A0A2B4R5R3_STYPI Receptor-type tyrosine-protein phosphatase delta OS=Stylophora pistillata OX=50429 GN=Ptprd PE=4 SV=1	PS50853/11.251/Fibronectin type-III domain profile.	biological_process:GO:0006470//protein dephosphorylation;GO:0016311//dephosphorylation;molecular_function:GO:0005515//protein binding;GO:0004725//protein tyrosine phosphatase activity;GO:0016791//phosphatase activity;
PD023572	XP_020631620.1/0/receptor-type tyrosine-protein phosphatase epsilon-like isoform X2 [Orbicella faveolata]	Q64487/0.0/PTPRD_MOUSE Receptor-type tyrosine-protein phosphatase delta OS=Mus musculus OX=10090 GN=Ptprd PE=1 SV=3	pdam:113685781/0.0/receptor-type tyrosine-protein phosphatase delta-like; K06777 receptor-type tyrosine-protein phosphatase delta [EC:3.1.3.48]	A0A2B4R5R3/0.0/A0A2B4R5R3_STYPI Receptor-type tyrosine-protein phosphatase delta OS=Stylophora pistillata OX=50429 GN=Ptprd PE=4 SV=1	PS50853/22.036/Fibronectin type-III domain profile.	biological_process:GO:0006470//protein dephosphorylation;GO:0016311//dephosphorylation;molecular_function:GO:0005515//protein binding;GO:0004725//protein tyrosine phosphatase activity;GO:0016791//phosphatase activity;
PD023574	XP_020631619.1/0/receptor-type tyrosine-protein phosphatase epsilon-like isoform X1 [Orbicella faveolata]	F1NWE3/2e-167/PTPRS_CHICK Receptor-type tyrosine-protein phosphatase S OS=Gallus gallus OX=9031 GN=PTPRS PE=1 SV=3	pdam:113678502/0.0/receptor-type tyrosine-protein phosphatase delta-like; K06777 receptor-type tyrosine-protein phosphatase delta [EC:3.1.3.48]	A0A2B4R8C8/0.0/A0A2B4R8C8_STYPI Tyrosine-protein phosphatase Lar OS=Stylophora pistillata OX=50429 GN=Lar PE=4 SV=1	PS50853/22.036/Fibronectin type-III domain profile.	biological_process:GO:0006470//protein dephosphorylation;GO:0016311//dephosphorylation;molecular_function:GO:0005515//protein binding;GO:0004725//protein tyrosine phosphatase activity;GO:0016791//phosphatase activity;
PD023590	XP_020631619.1/0/receptor-type tyrosine-protein phosphatase epsilon-like isoform X1 [Orbicella faveolata]	Q64487/2e-154/PTPRD_MOUSE Receptor-type tyrosine-protein phosphatase delta OS=Mus musculus OX=10090 GN=Ptprd PE=1 SV=3	pdam:113685782/0.0/receptor-type tyrosine-protein phosphatase S-like; K06777 receptor-type tyrosine-protein phosphatase delta [EC:3.1.3.48]	A0A2B4R8C8/0.0/A0A2B4R8C8_STYPI Tyrosine-protein phosphatase Lar OS=Stylophora pistillata OX=50429 GN=Lar PE=4 SV=1	PS50853/22.241/Fibronectin type-III domain profile.	biological_process:GO:0006470//protein dephosphorylation;GO:0016311//dephosphorylation;molecular_function:GO:0005515//protein binding;GO:0004725//protein tyrosine phosphatase activity;GO:0016791//phosphatase activity;
PD023591	XP_020627529.1/4.00915e-45/uncharacterized protein LOC110064772 [Orbicella faveolata] &gt;XP_020627530.1 uncharacterized protein LOC110064772 [Orbicella faveolata] &gt;XP_020627531.1 uncharacterized protein LOC110064772 [Orbicella faveolata]	O97394/1e-18/SDK_DROME Protein sidekick OS=Drosophila melanogaster OX=7227 GN=sdk PE=1 SV=2	spis:111342856/2e-100/uncharacterized protein LOC111342856; K16353 protein sidekick	A0A3M6TDR9/1e-110/A0A3M6TDR9_9CNID Uncharacterized protein OS=Pocillopora damicornis OX=46731 GN=pdam_00006111 PE=4 SV=1	PS50853/20.828/Fibronectin type-III domain profile.	molecular_function:GO:0005515//protein binding;
PD023596	XP_020631619.1/0/receptor-type tyrosine-protein phosphatase epsilon-like isoform X1 [Orbicella faveolata]	Q99M80/8e-157/PTPRT_MOUSE Receptor-type tyrosine-protein phosphatase T OS=Mus musculus OX=10090 GN=Ptprt PE=1 SV=2	pdam:113685782/0.0/receptor-type tyrosine-protein phosphatase S-like; K06777 receptor-type tyrosine-protein phosphatase delta [EC:3.1.3.48]	A0A2B4R8C8/0.0/A0A2B4R8C8_STYPI Tyrosine-protein phosphatase Lar OS=Stylophora pistillata OX=50429 GN=Lar PE=4 SV=1	PF00041/9.2E-11/Fibronectin type III domain	biological_process:GO:0006470//protein dephosphorylation;GO:0016311//dephosphorylation;molecular_function:GO:0005515//protein binding;GO:0004725//protein tyrosine phosphatase activity;GO:0016791//phosphatase activity;
PD023598	XP_020631619.1/0/receptor-type tyrosine-protein phosphatase epsilon-like isoform X1 [Orbicella faveolata]	Q64487/9e-152/PTPRD_MOUSE Receptor-type tyrosine-protein phosphatase delta OS=Mus musculus OX=10090 GN=Ptprd PE=1 SV=3	pdam:113685782/0.0/receptor-type tyrosine-protein phosphatase S-like; K06777 receptor-type tyrosine-protein phosphatase delta [EC:3.1.3.48]	A0A2B4R8C8/0.0/A0A2B4R8C8_STYPI Tyrosine-protein phosphatase Lar OS=Stylophora pistillata OX=50429 GN=Lar PE=4 SV=1	PS50853/22.241/Fibronectin type-III domain profile.	biological_process:GO:0006470//protein dephosphorylation;GO:0016311//dephosphorylation;molecular_function:GO:0005515//protein binding;GO:0004725//protein tyrosine phosphatase activity;GO:0016791//phosphatase activity;
PD023761	XP_020609393.1/2.29972e-26/matrix metalloproteinase-9-like [Orbicella faveolata]	Q07113/2e-10/MPRI_MOUSE Cation-independent mannose-6-phosphate receptor OS=Mus musculus OX=10090 GN=Igf2r PE=1 SV=1	oaa:790958/4e-11/IGF2R, M6P/IGF2R; insulin like growth factor 2 receptor; K06564 insulin-like growth factor 2 receptor	A0A3M6TDV9/1e-28/A0A3M6TDV9_9CNID Uncharacterized protein OS=Pocillopora damicornis OX=46731 GN=pdam_00006115 PE=4 SV=1	PF00040/7.0E-17/Fibronectin type II domain	NA
PD023830	XP_020628955.1/3.26588e-16/neogenin-like [Orbicella faveolata]	P43146/1e-09/DCC_HUMAN Netrin receptor DCC OS=Homo sapiens OX=9606 GN=DCC PE=1 SV=2	spis:111337993/9e-41/receptor-type tyrosine-protein phosphatase delta-like; K05695 receptor-type tyrosine-protein phosphatase F [EC:3.1.3.48]	A0A3M6UXY9/5e-52/A0A3M6UXY9_9CNID Uncharacterized protein OS=Pocillopora damicornis OX=46731 GN=pdam_00022154 PE=4 SV=1	PS50853/18.044/Fibronectin type-III domain profile.	molecular_function:GO:0005515//protein binding;
PD023922	XP_020616443.1/0/uncharacterized protein LOC110054387 isoform X2 [Orbicella faveolata]	P13608/2e-13/PGCA_BOVIN Aggrecan core protein OS=Bos taurus OX=9913 GN=ACAN PE=1 SV=3	spis:111338209/3e-49/LOW QUALITY PROTEIN: uncharacterized protein LOC111338209; K06238 collagen, type VI, alpha	A0A3M6U4C0/0.0/A0A3M6U4C0_9CNID Uncharacterized protein OS=Pocillopora damicornis OX=46731 GN=pdam_00008465 PE=4 SV=1	PS50853/16.868/Fibronectin type-III domain profile.	molecular_function:GO:0005515//protein binding;
PD024584	XP_020601322.1/0/uncharacterized protein LOC110040425 [Orbicella faveolata]	Q9DE49/5e-58/PGFRA_DANRE Platelet-derived growth factor receptor alpha OS=Danio rerio OX=7955 GN=pdgfra PE=2 SV=1	pdam:113679812/0.0/angiopoietin-1 receptor-like; K12378 tyrosine-protein kinase receptor torso [EC:2.7.10.1]	A0A2B4RYT7/0.0/A0A2B4RYT7_STYPI Fibroblast growth factor receptor 1-A OS=Stylophora pistillata OX=50429 GN=fgfr1a PE=4 SV=1	PS50853/18.69/Fibronectin type-III domain profile.	biological_process:GO:0006468//protein phosphorylation;molecular_function:GO:0004713//protein tyrosine kinase activity;GO:0005524//ATP binding;GO:0005515//protein binding;GO:0004672//protein kinase activity;
PD024614	XP_020904900.1/0/putative insulin-like peptide receptor [Exaiptasia pallida]	Q9PVZ4/0.0/INSR_XENLA Insulin receptor OS=Xenopus laevis OX=8355 GN=insr PE=1 SV=1	pdam:113679838/0.0/insulin-like peptide receptor; K04527 insulin receptor [EC:2.7.10.1]	A0A3M6TC03/0.0/A0A3M6TC03_9CNID Tyrosine-protein kinase receptor OS=Pocillopora damicornis OX=46731 GN=pdam_00013976 PE=3 SV=1	PS50853/13.815/Fibronectin type-III domain profile.	biological_process:GO:0006468//protein phosphorylation;GO:0007169//transmembrane receptor protein tyrosine kinase signaling pathway;cellular_component:GO:0016020//membrane;molecular_function:GO:0005524//ATP binding;GO:0004713//protein tyrosine kinase activity;GO:0005515//protein binding;GO:0004672//protein kinase activity;GO:0004714//transmembrane receptor protein tyrosine kinase activity;
PD025197	XP_020619362.1/2.38677e-35/angiopoietin-1 receptor-like [Orbicella faveolata]	Q8TDY8/1e-08/IGDC4_HUMAN Immunoglobulin superfamily DCC subclass member 4 OS=Homo sapiens OX=9606 GN=IGDCC4 PE=1 SV=1	spis:111327748/1e-46/tyrosine-protein kinase transmembrane receptor ROR2-like; K05121 endothelial-specific receptor tyrosine kinase [EC:2.7.10.1]	A0A2B4SE18/2e-45/A0A2B4SE18_STYPI Tyrosine-protein kinase receptor Tie-2 OS=Stylophora pistillata OX=50429 GN=tie2 PE=3 SV=1	PF00041/1.4E-11/Fibronectin type III domain	molecular_function:GO:0005515//protein binding;
PD025248	XP_020606080.1/9.55368e-25/uncharacterized protein LOC110044840 [Orbicella faveolata]	B0V2N1/1e-08/PTPRS_MOUSE Receptor-type tyrosine-protein phosphatase S OS=Mus musculus OX=10090 GN=Ptprs PE=1 SV=1	pdam:113665122/1e-33/uncharacterized protein LOC113665122; K02599 Notch 1	A0A3M6U6Z6/6e-48/A0A3M6U6Z6_9CNID Uncharacterized protein OS=Pocillopora damicornis OX=46731 GN=pdam_00023893 PE=4 SV=1	PS50853/16.418/Fibronectin type-III domain profile.	molecular_function:GO:0005515//protein binding;
PD025254	XP_020606080.1/7.13559e-112/uncharacterized protein LOC110044840 [Orbicella faveolata]	NA	pdam:113665122/3e-96/uncharacterized protein LOC113665122; K02599 Notch 1	A0A3M6U714/2e-172/A0A3M6U714_9CNID Uncharacterized protein (Fragment) OS=Pocillopora damicornis OX=46731 GN=pdam_00023891 PE=4 SV=1	PS50853/11.756/Fibronectin type-III domain profile.	molecular_function:GO:0005515//protein binding;
PD025617	XP_020606080.1/2.78381e-163/uncharacterized protein LOC110044840 [Orbicella faveolata]	B0V2N1/1e-22/PTPRS_MOUSE Receptor-type tyrosine-protein phosphatase S OS=Mus musculus OX=10090 GN=Ptprs PE=1 SV=1	pdam:113665122/0.0/uncharacterized protein LOC113665122; K02599 Notch 1	A0A2B4RRN9/0.0/A0A2B4RRN9_STYPI Receptor-type tyrosine-protein phosphatase S OS=Stylophora pistillata OX=50429 GN=Ptprs PE=4 SV=1	PF00041/3.3E-6/Fibronectin type III domain	biological_process:GO:0006813//potassium ion transport;cellular_component:GO:0016020//membrane;GO:0008076//voltage-gated potassium channel complex;molecular_function:GO:0005249//voltage-gated potassium channel activity;GO:0005515//protein binding;GO:0004970//ionotropic glutamate receptor activity;
PD027484	XP_020630394.1/0/uncharacterized protein LOC110067408 [Orbicella faveolata]	Q2PC93/6e-108/SSPO_CHICK SCO-spondin OS=Gallus gallus OX=9031 GN=SSPO PE=2 SV=1	spis:111335116/5e-168/SCO-spondin-like; K08654 proprotein convertase subtilisin/kexin type 5 [EC:3.4.21.-]	A0A2B4RX12/0.0/A0A2B4RX12_STYPI Hemicentin-1 OS=Stylophora pistillata OX=50429 GN=HMCN1 PE=4 SV=1	PS51092/17.496/Fibronectin type-II collagen-binding domain profile.	molecular_function:GO:0005515//protein binding;GO:0004222//metalloendopeptidase activity;GO:0008270//zinc ion binding;
PD027687	XP_020627566.1/1.95706e-96/uncharacterized protein LOC110064808 [Orbicella faveolata]	Q7Z5N4/4e-23/SDK1_HUMAN Protein sidekick-1 OS=Homo sapiens OX=9606 GN=SDK1 PE=2 SV=3	spis:111344244/3e-173/tyrosine-protein phosphatase Lar-like; K06777 receptor-type tyrosine-protein phosphatase delta [EC:3.1.3.48]	A0A2B4R1F6/2e-174/A0A2B4R1F6_STYPI Receptor-type tyrosine-protein phosphatase F (Fragment) OS=Stylophora pistillata OX=50429 GN=PTPRF PE=4 SV=1	PS50853/20.947/Fibronectin type-III domain profile.	molecular_function:GO:0005515//protein binding;
PD027688	XP_020631620.1/0/receptor-type tyrosine-protein phosphatase epsilon-like isoform X2 [Orbicella faveolata]	F1NWE3/1e-162/PTPRS_CHICK Receptor-type tyrosine-protein phosphatase S OS=Gallus gallus OX=9031 GN=PTPRS PE=1 SV=3	spis:111344244/0.0/tyrosine-protein phosphatase Lar-like; K06777 receptor-type tyrosine-protein phosphatase delta [EC:3.1.3.48]	A0A3M6TZR6/0.0/A0A3M6TZR6_9CNID Uncharacterized protein OS=Pocillopora damicornis OX=46731 GN=pdam_00020745 PE=4 SV=1	PS50853/20.395/Fibronectin type-III domain profile.	biological_process:GO:0006470//protein dephosphorylation;GO:0016311//dephosphorylation;molecular_function:GO:0005515//protein binding;GO:0004725//protein tyrosine phosphatase activity;GO:0016791//phosphatase activity;
PD027692	XP_020631620.1/0/receptor-type tyrosine-protein phosphatase epsilon-like isoform X2 [Orbicella faveolata]	P23468/4e-140/PTPRD_HUMAN Receptor-type tyrosine-protein phosphatase delta OS=Homo sapiens OX=9606 GN=PTPRD PE=1 SV=2	pdam:113685781/0.0/receptor-type tyrosine-protein phosphatase delta-like; K06777 receptor-type tyrosine-protein phosphatase delta [EC:3.1.3.48]	A0A3M6URW6/0.0/A0A3M6URW6_9CNID Uncharacterized protein OS=Pocillopora damicornis OX=46731 GN=pdam_00021643 PE=4 SV=1	PS50853/15.369/Fibronectin type-III domain profile.	biological_process:GO:0006470//protein dephosphorylation;GO:0016311//dephosphorylation;molecular_function:GO:0005515//protein binding;GO:0004725//protein tyrosine phosphatase activity;GO:0016791//phosphatase activity;
PD029434	XP_020608564.1/0/protogenin-like isoform X1 [Orbicella faveolata]	Q2EY15/6e-103/PRTG_MOUSE Protogenin OS=Mus musculus OX=10090 GN=Prtg PE=2 SV=1	epa:110234852/0.0/protogenin-like isoform X1; K22657 immunoglobulin superfamily DCC subclass member 4	A0A3M6U653/0.0/A0A3M6U653_9CNID Uncharacterized protein OS=Pocillopora damicornis OX=46731 GN=pdam_00003873 PE=4 SV=1	PR00014/2.9E-5/Fibronectin type III repeat signature	molecular_function:GO:0005515//protein binding;
PD031878	XP_020616013.1/2.6489e-28/hemicentin-1-like [Orbicella faveolata]	NA	spis:111344780/2e-32/fibroblast growth factor receptor 2-like; K05120 tyrosine kinase receptor 1 [EC:2.7.10.1]	A0A3M6UMZ3/5e-42/A0A3M6UMZ3_9CNID Uncharacterized protein (Fragment) OS=Pocillopora damicornis OX=46731 GN=pdam_00020784 PE=4 SV=1	PS50853/15.188/Fibronectin type-III domain profile.	molecular_function:GO:0005515//protein binding;
PD031893	XP_020624894.1/2.31299e-139/protein sidekick-2-like [Orbicella faveolata]	Q13332/2e-38/PTPRS_HUMAN Receptor-type tyrosine-protein phosphatase S OS=Homo sapiens OX=9606 GN=PTPRS PE=1 SV=3	pdam:113668361/0.0/uncharacterized protein LOC113668361; K16353 protein sidekick	A0A2B4SCD6/0.0/A0A2B4SCD6_STYPI Protein sidekick-2 OS=Stylophora pistillata OX=50429 GN=Sdk2 PE=4 SV=1	PS50853/12.3/Fibronectin type-III domain profile.	molecular_function:GO:0005515//protein binding;
PD031897	XP_020624896.1/1.71865e-28/protein sidekick-1-like [Orbicella faveolata]	NA	spis:111327475/1e-62/protein sidekick-1-like; K16353 protein sidekick	A0A3M6U693/2e-67/A0A3M6U693_9CNID Uncharacterized protein (Fragment) OS=Pocillopora damicornis OX=46731 GN=pdam_00019830 PE=4 SV=1	PS50853/11.843/Fibronectin type-III domain profile.	molecular_function:GO:0005515//protein binding;
